# Supplementary material for: Comparison of nebivolol versus diltiazem in improving coronary artery spasm and quality of life in patients with hypertension and vasospastic angina: A prospective, randomized, double-blind pilot study
Source: PLoS One. 2020 Sep 11;15(9):e0239039. doi: 10.1371/journal.pone.0239039 (PMC7485806; doi:10.1371/journal.pone.0239039)
Supplement: S1 Data — (XLSX) [file pone.0239039.s006.xlsx]

## Sheet: SPASM%
	Null Model Likelihood Ratio Test
	DF	Chi-Square	Pr > ChiSq
	2	9.2	0.01
	Solution for Fixed Effects
	Effect	Group	time	Estimate	Standard	DF	t Value	Pr > |t|
					Error
	Intercept			39.0288	2.104	45	18.55	<.0001
	Group	1		-1.5905	3.0313	45	-0.52	0.6024
	Group	2		-20.1171	3.0833	45	-6.52	<.0001
	Group	3		0	.	.	.	.
	time		1	46.5034	2.7971	45	16.63	<.0001
	time		2	0	.	.	.	.
	Group*time	1	1	3.9808	4.054	45	0.98	0.3314
	Group*time	1	2	0	.	.	.	.
	Group*time	2	1	21.0315	4.0636	45	5.18	<.0001
	Group*time	2	2	0	.	.	.	.
	Group*time	3	1	0	.	.	.	.
	Group*time	3	2	0	.	.	.	.
	Type 3 Tests of Fixed Effects
	Effect	Num DF	Den DF	F Value	Pr > F
	Group	2	45	24.13	<.0001
	time	1	45	1077.35	<.0001
	Group*time	2	45	14.8	<.0001
	Least Squares Means
	Effect	Group	time	Estimate	Standard	DF	t Value	Pr > |t|
					Error
	Group*time	1	1	87.9225	1.4607	45	60.19	<.0001
	Group*time	1	2	37.4383	2.1822	45	17.16	<.0001
	Group*time	2	1	86.4465	1.4143	45	61.12	<.0001
	Group*time	2	2	18.9117	2.2539	45	8.39	<.0001
	Group*time	3	1	85.5322	1.3721	45	62.34	<.0001
	Group*time	3	2	39.0288	2.104	45	18.55	<.0001
	Differences of Least Squares Means
	Effect	Group	time	Group	_time	Estimate	Standard	DF	t Value	Pr > |t|	Adjustment	Adj P	Alpha	Lower	Upper	Adj Lower	Adj Upper
							Error
	Group*time	1	1	1	2	50.4842	2.9345	45	17.2	<.0001	Tukey-Kramer	<.0001	0.05	44.5738	56.3947	41.7512	59.2173
	Group*time	1	1	2	1	1.476	2.0332	45	0.73	0.4716	Tukey-Kramer	0.9777	0.05	-2.6192	5.5711	-4.5748	7.5268
	Group*time	1	1	2	2	69.0109	2.6859	45	25.69	<.0001	Tukey-Kramer	<.0001	0.05	63.6013	74.4204	61.0179	77.0038
	Group*time	1	1	3	1	2.3903	2.0041	45	1.19	0.2392	Tukey-Kramer	0.838	0.05	-1.6461	6.4267	-3.5738	8.3544
	Group*time	1	1	3	2	48.8937	2.5614	45	19.09	<.0001	Tukey-Kramer	<.0001	0.05	43.7349	54.0525	41.2712	56.5162
	Group*time	1	2	2	1	-49.0083	2.6004	45	-18.85	<.0001	Tukey-Kramer	<.0001	0.05	-54.2458	-43.7707	-56.747	-41.2695
	Group*time	1	2	2	2	18.5266	3.1372	45	5.91	<.0001	Tukey-Kramer	<.0001	0.05	12.208	24.8453	9.1904	27.8628
	Group*time	1	2	3	1	-48.0939	2.5777	45	-18.66	<.0001	Tukey-Kramer	<.0001	0.05	-53.2857	-42.9022	-55.7651	-40.4228
	Group*time	1	2	3	2	-1.5905	3.0313	45	-0.52	0.6024	Tukey-Kramer	0.9949	0.05	-7.6959	4.5148	-10.6115	7.4305
	Group*time	2	1	2	2	67.5349	2.9477	45	22.91	<.0001	Tukey-Kramer	<.0001	0.05	61.5978	73.4719	58.7626	76.3072
	Group*time	2	1	3	1	0.9143	1.9705	45	0.46	0.6449	Tukey-Kramer	0.9971	0.05	-3.0545	4.8832	-4.9499	6.7785
	Group*time	2	1	3	2	47.4177	2.5352	45	18.7	<.0001	Tukey-Kramer	<.0001	0.05	42.3116	52.5239	39.8731	54.9623
	Group*time	2	2	3	1	-66.6206	2.6387	45	-25.25	<.0001	Tukey-Kramer	<.0001	0.05	-71.9352	-61.3059	-74.4732	-58.7679
	Group*time	2	2	3	2	-20.1171	3.0833	45	-6.52	<.0001	Tukey-Kramer	<.0001	0.05	-26.3273	-13.907	-29.293	-10.9413
	Group*time	3	1	3	2	46.5034	2.7971	45	16.63	<.0001	Tukey-Kramer	<.0001	0.05	40.8698	52.137	38.1795	54.8273
	Tests of Effect Slices
	Effect	Group	time	Num DF	Den DF	F Value	Pr > F
	Group*time		1	2	45	0.72	0.4931
	Group*time		2	2	45	25.53	<.0001
	Group*time	1		1	45	295.96	<.0001
	Group*time	2		1	45	524.9	<.0001
	Group*time	3		1	45	276.42	<.0001
	Fitting model using delta
	Solution for Fixed Effects
	Effect	Group	Estimate	Standard	DF	t Value	Pr > |t|
				Error
	Intercept		-76.0336	11.7205	32	-6.49	<.0001
	Group	1	-0.1881	4.3577	32	-0.04	0.9658
	Group	2	-13.775	4.7225	32	-2.92	0.0064
	Group	3	0	.	.	.	.
	total_cholesterol		0.3138	0.1143	32	2.74	0.0098
	LDL		-0.293	0.126	32	-2.32	0.0266
	Type 3 Tests of Fixed Effects
	Effect	Num DF	Den DF	F Value	Pr > F
	Group	2	32	6.16	0.0054
	total_cholesterol	1	32	7.53	0.0098
	LDL	1	32	5.4	0.0266
	Least Squares Means
	Effect	Group	Estimate	Standard	DF	t Value	Pr > |t|	Alpha	Lower	Upper
				Error
	Group	1	-51.082	2.8726	32	-17.78	<.0001	0.05	-56.9334	-45.2306
	Group	2	-64.6689	3.1324	32	-20.65	<.0001	0.05	-71.0494	-58.2885
	Group	3	-50.8939	3.1894	32	-15.96	<.0001	0.05	-57.3904	-44.3974
	Differences of Least Squares Means
	Effect	Group	Group	Estimate	Standard	DF	t Value	Pr > |t|	Adjustment	Adj P	Alpha	Lower	Upper	Adj Lower	Adj Upper
					Error
	Group	1	2	13.5869	4.2385	32	3.21	0.0031	Tukey-Kramer	0.0083	0.05	4.9534	22.2204	3.1714	24.0024
	Group	1	3	-0.1881	4.3577	32	-0.04	0.9658	Tukey-Kramer	0.999	0.05	-9.0645	8.6883	-10.8967	10.5204
	Group	2	3	-13.775	4.7225	32	-2.92	0.0064	Tukey-Kramer	0.0172	0.05	-23.3944	-4.1556	-25.38	-2.1701

## Sheet: SPASM(mm)
	Null Model Likelihood Ratio Test
	DF	Chi-Square	Pr > ChiSq
	2	11.84	0.0027
	Solution for Fixed Effects
	Effect	Group	Sex	time	Estimate	Standard	DF	t Value	Pr > |t|
						Error
	Intercept				0.4389	0.2179	43	2.01	0.0502
	Group	1			-0.08867	0.112	43	-0.79	0.433
	Group	2			-0.6219	0.1097	43	-5.67	<.0001
	Group	3			0	.	.	.	.
	time			1	1.3382	0.1175	43	11.39	<.0001
	time			2	0	.	.	.	.
	Group*time	1		1	0.1192	0.1706	43	0.7	0.4887
	Group*time	1		2	0	.	.	.	.
	Group*time	2		1	0.7302	0.17	43	4.3	<.0001
	Group*time	2		2	0	.	.	.	.
	Group*time	3		1	0	.	.	.	.
	Group*time	3		2	0	.	.	.	.
	Sex		1		-0.3548	0.112	43	-3.17	0.0028
	Sex		2		0	.	.	.	.
	Creatinine				1.1698	0.3076	43	3.8	0.0004
	Type 3 Tests of Fixed Effects
	Effect	Num DF	Den DF	F Value	Pr > F
	Group	2	43	3.35	0.0444
	time	1	43	535.91	<.0001
	Group*time	2	43	10.4	0.0002
	Sex	1	43	10.03	0.0028
	Creatinine	1	43	14.46	0.0004
	Least Squares Means
	Effect	Group	time	Estimate	Standard	DF	t Value	Pr > |t|	Alpha	Lower	Upper
					Error
	Group*time	1	1	2.6307	0.1221	43	21.55	<.0001	0.05	2.3846	2.8769
	Group*time	1	2	1.1734	0.08015	43	14.64	<.0001	0.05	1.0117	1.335
	Group*time	2	1	2.7085	0.117	43	23.14	<.0001	0.05	2.4724	2.9445
	Group*time	2	2	0.6401	0.08082	43	7.92	<.0001	0.05	0.4771	0.8031
	Group*time	3	1	2.6002	0.1146	43	22.68	<.0001	0.05	2.3691	2.8314
	Group*time	3	2	1.2621	0.0796	43	15.86	<.0001	0.05	1.1015	1.4226
	Differences of Least Squares Means
	Effect	Group	time	Group	_time	Estimate	Standard	DF	t Value	Pr > |t|	Adjustment	Adj P	Alpha	Lower	Upper	Adj Lower	Adj Upper
							Error
	Group*time	1	1	1	2	1.4573	0.1236	43	11.79	<.0001	Tukey-Kramer	<.0001	0.05	1.208	1.7066	1.0887	1.826
	Group*time	1	1	2	1	-0.07773	0.1666	43	-0.47	0.6432	Tukey-Kramer	0.9971	0.05	-0.4138	0.2583	-0.5746	0.4191
	Group*time	1	1	2	2	1.9906	0.1434	43	13.88	<.0001	Tukey-Kramer	<.0001	0.05	1.7013	2.2799	1.5629	2.4184
	Group*time	1	1	3	1	0.03052	0.1673	43	0.18	0.8562	Tukey-Kramer	1	0.05	-0.307	0.368	-0.4685	0.5296
	Group*time	1	1	3	2	1.3687	0.1447	43	9.46	<.0001	Tukey-Kramer	<.0001	0.05	1.0768	1.6606	0.9371	1.8003
	Group*time	1	2	2	1	-1.5351	0.1391	43	-11.04	<.0001	Tukey-Kramer	<.0001	0.05	-1.8156	-1.2546	-1.9498	-1.1203
	Group*time	1	2	2	2	0.5333	0.1102	43	4.84	<.0001	Tukey-Kramer	0.0002	0.05	0.3109	0.7556	0.2045	0.862
	Group*time	1	2	3	1	-1.4268	0.1399	43	-10.2	<.0001	Tukey-Kramer	<.0001	0.05	-1.709	-1.1446	-1.8441	-1.0095
	Group*time	1	2	3	2	-0.08867	0.112	43	-0.79	0.433	Tukey-Kramer	0.9675	0.05	-0.3146	0.1373	-0.4227	0.2454
	Group*time	2	1	2	2	2.0683	0.1228	43	16.84	<.0001	Tukey-Kramer	<.0001	0.05	1.8207	2.316	1.7022	2.4345
	Group*time	2	1	3	1	0.1082	0.1619	43	0.67	0.5074	Tukey-Kramer	0.9845	0.05	-0.2183	0.4348	-0.3746	0.5911
	Group*time	2	1	3	2	1.4464	0.1383	43	10.46	<.0001	Tukey-Kramer	<.0001	0.05	1.1675	1.7253	1.034	1.8588
	Group*time	2	2	3	1	-1.9601	0.1383	43	-14.18	<.0001	Tukey-Kramer	<.0001	0.05	-2.2389	-1.6813	-2.3724	-1.5478
	Group*time	2	2	3	2	-0.6219	0.1097	43	-5.67	<.0001	Tukey-Kramer	<.0001	0.05	-0.8432	-0.4007	-0.9491	-0.2948
	Group*time	3	1	3	2	1.3382	0.1175	43	11.39	<.0001	Tukey-Kramer	<.0001	0.05	1.1011	1.5752	0.9877	1.6886
	Tests of Effect Slices
	Effect	Group	time	Num DF	Den DF	F Value	Pr > F
	Group*time		1	2	43	0.24	0.79
	Group*time		2	2	43	18.97	<.0001
	Group*time	1		1	43	138.97	<.0001
	Group*time	2		1	43	283.74	<.0001
	Group*time	3		1	43	129.62	<.0001
	Fitting model using delta
	Solution for Fixed Effects
	Effect	Group	Estimate	Standard	DF	t Value	Pr > |t|
				Error
	Intercept		-1.2967	0.1208	39	-10.74	<.0001
	Group	1	-0.1469	0.1738	39	-0.85	0.4032
	Group	2	-0.7449	0.1772	39	-4.2	0.0001
	Group	3	0	.	.	.	.
	Type 3 Tests of Fixed Effects
	Effect	Num DF	Den DF	F Value	Pr > F
	Group	2	39	9.67	0.0004
	Least Squares Means
	Effect	Group	Estimate	Standard	DF	t Value	Pr > |t|	Alpha	Lower	Upper
				Error
	Group	1	-1.4436	0.125	39	-11.55	<.0001	0.05	-1.6964	-1.1907
	Group	2	-2.0415	0.1297	39	-15.74	<.0001	0.05	-2.3039	-1.7791
	Group	3	-1.2967	0.1208	39	-10.74	<.0001	0.05	-1.541	-1.0524
	Differences of Least Squares Means
	Effect	Group	Group	Estimate	Standard	DF	t Value	Pr > |t|	Adjustment	Adj P	Alpha	Lower	Upper	Adj Lower	Adj Upper
					Error
	Group	1	2	0.598	0.1802	39	3.32	0.002	Tukey-Kramer	0.0055	0.05	0.2335	0.9624	0.159	1.0369
	Group	1	3	-0.1469	0.1738	39	-0.85	0.4032	Tukey-Kramer	0.6776	0.05	-0.4985	0.2047	-0.5704	0.2766
	Group	2	3	-0.7449	0.1772	39	-4.2	0.0001	Tukey-Kramer	0.0004	0.05	-1.1034	-0.3864	-1.1767	-0.313

## Sheet: SAQ
	Null Model Likelihood Ratio Test
	DF	Chi-Square	Pr > ChiSq
	1	4.91	0.0268
	Solution for Fixed Effects
	Effect	Sex	time	Estimate	Standard	DF	t Value	Pr > |t|
					Error
	Intercept			73.7137	4.18	40	17.64	<.0001
	time		1	-5.4861	1.348	39	-4.07	0.0002
	time		2	0	.	.	.	.
	Sex	1		5.8058	2.0688	40	2.81	0.0077
	Sex	2		0	.	.	.	.
	LDL			0.06867	0.02813	40	2.44	0.0192
											Type 3 Tests of Fixed Effects
	Type 3 Tests of Fixed Effects										Effect	Num DF	Den DF	F Value	Pr > F
	Effect	Num DF	Den DF	F Value	Pr > F						time	1	39	16.36	0.0002
	time	1	39	16.56	0.0002						Sex	1	38	7.36	0.01
	Sex	1	40	7.88	0.0077						LDL	1	38	4.52	0.0401
	LDL	1	40	5.96	0.0192						Group	2	38	0.19	0.8242
	Least Squares Means
	Effect	time	Estimate	Standard	DF	t Value	Pr > |t|
				Error
	time	1	79.4869	1.1797	39	67.38	<.0001
	time	2	84.973	1.2142	39	69.98	<.0001
	Differences of Least Squares Means
	Effect	time	_time	Estimate	Standard	DF	t Value	Pr > |t|	Adjustment	Adj P
					Error
	time	1	2	-5.4861	1.348	39	-4.07	0.0002	Tukey-Kramer	0.0002
	Fitting model using delta
	Solution for Fixed Effects
	Effect	Sex	Estimate	Standard	DF	t Value	Pr > |t|
				Error
	Intercept		-14.4339	9.6916	42	-1.49	0.1439
	Sex	1	-4.238	2.5056	42	-1.69	0.0982
	Sex	2	0	.	.	.	.
	Age		0.3572	0.1487	42	2.4	0.0208
	Type 3 Tests of Fixed Effects
	Effect	Num DF	Den DF	F Value	Pr > F
	Sex	1	42	2.86	0.0982
	Age	1	42	5.77	0.0208

## Sheet: ICAM 
	Null Model Likelihood Ratio Test
	DF	Chi-Square	Pr > ChiSq
	2	14	0.0009
	Solution for Fixed Effects
	Effect	Group	Sex	Estimate	Standard	DF	t Value	Pr > |t|
					Error
	Intercept			417.73	89.5954	23	4.66	0.0001
	Group	1		19.0432	33.4214	23	0.57	0.5743
	Group	2		107.95	35.6592	23	3.03	0.006
	Group	3		0	.	.	.	.
	Sex		1	-98.4879	27.2192	23	-3.62	0.0014
	Sex		2	0	.	.	.	.
	total_cholesterol			2.3888	0.9163	23	2.61	0.0158
	LDL			-2.9679	1.137	23	-2.61	0.0156
	Type 3 Tests of Fixed Effects
	Effect	Num DF	Den DF	F Value	Pr > F
	Group	2	23	5.95	0.0083
	Sex	1	23	13.09	0.0014
	total_cholesterol	1	23	6.8	0.0158
	LDL	1	23	6.81	0.0156
	Least Squares Means
	Effect	Group	Estimate	Standard	DF	t Value	Pr > |t|	Alpha	Lower	Upper
				Error
	Group	1	473.8	20.9453	23	22.62	<.0001	0.05	430.47	517.13
	Group	2	562.71	21.0961	23	26.67	<.0001	0.05	519.07	606.35
	Group	3	454.76	26.3074	23	17.29	<.0001	0.05	400.34	509.18
	Differences of Least Squares Means
	Effect	Group	Group	Estimate	Standard	DF	t Value	Pr > |t|	Adjustment	Adj P	Alpha	Lower	Upper	Adj Lower	Adj Upper
					Error
	Group	1	2	-88.904	30.2532	23	-2.94	0.0074	Tukey-Kramer	0.0194	0.05	-151.49	-26.3205	-164.67	-13.1398
	Group	1	3	19.0432	33.4214	23	0.57	0.5743	Tukey-Kramer	0.8374	0.05	-50.0943	88.1807	-64.6553	102.74
	Group	2	3	107.95	35.6592	23	3.03	0.006	Tukey-Kramer	0.0159	0.05	34.1805	181.71	18.6445	197.25
	Fitting model using delta
	Solution for Fixed Effects
	Effect	Alcohol	Estimate	Standard	DF	t Value	Pr > |t|
				Error
	Intercept		262.75	110.22	22	2.38	0.0262
	Alcohol	1	-170.77	69.3946	22	-2.46	0.0222
	Alcohol	2	0	.	.	.	.
	AST		-6.4142	3.3739	22	-1.9	0.0705
	Type 3 Tests of Fixed Effects
	Effect	Num DF	Den DF	F Value	Pr > F
	Alcohol	1	22	6.06	0.0222
	AST	1	22	3.61	0.0705

## Sheet: SBP
	Solution for Fixed Effects
	Effect	time	Estimate	Standard	DF	t Value	Pr > |t|
				Error
	Intercept		136.2	7.7975	41	17.47	<.0001
	time	1	13.8696	3.0764	41	4.51	<.0001
	time	2	0	.	.	.	.
	LDL		-0.1074	0.0599	41	-1.79	0.0803
	Type 3 Tests of Fixed Effects
	Effect	Num DF	Den DF	F Value	Pr > F
	time	1	41	20.33	<.0001
	LDL	1	41	3.22	0.0803
	Least Squares Means
	Effect	time	Estimate	Standard	DF	t Value	Pr > |t|
				Error				Alpha	Lower	Upper
	time	1	136.99	2.4831	41	55.17	<.0001	0.05	131.98	142.01
	time	2	123.13	2.7874	41	44.17	<.0001	0.05	117.5	128.75
	Differences of Least Squares Means
	Effect	time	_time	Estimate	Standard	DF	t Value	Pr > |t|	Adjustment	Adj P
					Error						Alpha	Lower	Upper	Adj Lower	Adj Upper
	time	1	2	13.8696	3.0764	41	4.51	<.0001	Tukey-Kramer	<.0001	0.05	7.6567	20.0824	7.6569	20.0822
	Fitting model using delta
	Solution for Fixed Effects
	Effect	Sex	Estimate	Standard	DF	t Value	Pr > |t|
				Error
	Intercept		-47.8636	15.2555	42	-3.14	0.0031
	Sex	1	-14.9248	7.5258	42	-1.98	0.0539
	Sex	2	0	.	.	.	.
	Creatinine		53.4359	20.414	42	2.62	0.0123
	Type 3 Tests of Fixed Effects
	Effect	Num DF	Den DF	F Value	Pr > F
	Sex	1	42	3.93	0.0539
	Creatinine	1	42	6.85	0.0123

## Sheet: DBP
		Null Model Likelihood Ratio Test
		DF	Chi-Square	Pr > ChiSq
		0	0	1
		Fitting model using delta
		Solution for Fixed Effects
		Effect	Sex	Estimate	Standard	DF	t Value	Pr > |t|
					Error
		Intercept		14.604	8.3487	37	1.75	0.0885
		Sex	1	-7.5894	4.1797	37	-1.82	0.0775
		Sex	2	0	.	.	.	.
		LDL		-0.1669	0.0564	37	-2.96	0.0054
		Type 3 Tests of Fixed Effects
		Effect	Num DF	Den DF	F Value	Pr > F
		Sex	1	37	3.3	0.0775
		LDL	1	37	8.75	0.0054

## Sheet: MBP
		Null Model Likelihood Ratio Test
		DF	Chi-Square	Pr > ChiSq
		1	4.64	0.0313
		Solution for Fixed Effects
		Effect	time	Estimate	Standard	DF	t Value	Pr > |t|
					Error
		Intercept		65.9496	2.0861	47	31.61	<.0001
		time	1	6.0504	2.4317	44	2.49	0.0167
		time	2	0	.	.	.	.
		Type 3 Tests of Fixed Effects
		Effect	Num DF	Den DF	F Value	Pr > F
		time	1	44	6.19	0.0167
		Least Squares Means
		Effect	time	Estimate	Standard	DF	t Value	Pr > |t|	Alpha	Lower	Upper
					Error
		time	1	72	2.0259	44	35.54	<.0001	0.05	67.917	76.083
		time	2	65.9496	2.0861	44	31.61	<.0001	0.05	61.7454	70.1538
		Differences of Least Squares Means
		Effect	time	_time	Estimate	Standard	DF	t Value	Pr > |t|	Adjustment	Adj P	Alpha	Lower	Upper	Adj Lower	Adj Upper
						Error
		time	1	2	6.0504	2.4317	44	2.49	0.0167	Tukey-Kramer	0.0167	0.05	1.1497	10.9511	1.1498	10.9509
		Fitting model using delta
		Solution for Fixed Effects
		Effect	Estimate	Standard	DF	t Value	Pr > |t|
				Error
		Intercept	-31.3869	14.07	37	-2.23	0.0318
		total_cholesterol	0.3462	0.171	37	2.02	0.0502
		LDL	-0.3284	0.1951	37	-1.68	0.1007
		Type 3 Tests of Fixed Effects
		Effect	Num DF	Den DF	F Value	Pr > F
		total_cholesterol	1	37	4.1	0.0502
		LDL	1	37	2.83	0.1007

## Sheet: PP
		Null Model Likelihood Ratio Test
		DF	Chi-Square	Pr > ChiSq
		2	7.23	0.0269
		Solution for Fixed Effects
		Effect	Estimate	Standard	DF	t Value	Pr > |t|
				Error
		Intercept	9.6927	12.3981	46	0.78	0.4383
		Age	0.7127	0.1977	46	3.61	0.0008
		Type 3 Tests of Fixed Effects
		Effect	Num DF	Den DF	F Value	Pr > F
		Age	1	46	13	0.0008
		Fitting model using delta
		Solution for Fixed Effects
		Effect	Group	Estimate	Standard	DF	t Value	Pr > |t|
					Error
		Intercept		-0.2941	4.0553	42	-0.07	0.9425
		Group	1	2.2227	6.0345	42	0.37	0.7145
		Group	2	-9.8487	6.0345	42	-1.63	0.1101
		Group	3	0	.	.	.	.
		Type 3 Tests of Fixed Effects
		Effect	Num DF	Den DF	F Value	Pr > F
		Group	2	42	2.1	0.1352
